# Supplementary material for: Regulatory Efficacy of Spirulina platensis Protease Hydrolyzate on Lipid Metabolism and Gut Microbiota in High-Fat Diet-Fed Rats
Source: Int J Mol Sci. 2018 Dec 13;19(12):4023. doi: 10.3390/ijms19124023 (PMC6320850; doi:10.3390/ijms19124023)
Supplement: Supplementary file 1 [file ijms-19-04023-s001.zip]

Archive with 3 entries (2 files):
- R2 revised back supplementary-sorted/
- R2 revised back supplementary-sorted/ijms-388692-supplmentary figures.docx
- R2 revised back supplementary-sorted/Table S1.xlsx
