# Supplementary material for: Regulatory Efficacy of Spirulina platensis Protease Hydrolyzate on Lipid Metabolism and Gut Microbiota in High-Fat Diet-Fed Rats
Source: Int J Mol Sci. 2018 Dec 13;19(12):4023. doi: 10.3390/ijms19124023 (PMC6320850; doi:10.3390/ijms19124023)
Supplement: Supplementary file 1 [file ijms-19-04023-s001.zip › R2 revised back supplementary-sorted/Table S1.xlsx]

## Sheet: Sheet1
Table S1 Peptide profile of SPPH identified by HPLC-MS/MS
Retention time(min)	Peptide sequence	Experimental Mass	m/z	Area	ppm	Charge state
6.2	LFAEQPQL	944.497	945.505	363000	0.6	1
5.8	LFAEQPQ	831.413	832.42	317000	0.7	1
3.31	MQGPNY	708.29	709.298	232000	0.9	1
4.14	VYNKFPYT	1030.51	516.265	187000	2.6	2
5.61	LGTPIEA	699.38	700.387	179000	-1.2	1
4.21	LSPGELDRIKS	1213.67	607.841	157000	0.6	2
3.93	KFPYTTQ	883.444	884.453	151000	2.1	1
4.71	LGVPIGAT	726.428	727.435	149000	-0.1	1
3.41	IADSQGRF	892.44	447.228	140000	1.7	2
4.8	LSPGELDRIKSF	1360.73	681.376	137000	1.6	2
4.87	LSSTEIQ	776.392	777.399	118000	0.5	1
8.49	LSGDAAVEAN	945.44	946.45	96900	2.8	1
5.57	LIYDPEVVKTG	1232.67	1233.67	94600	-0.4	1
4.82	LVGADAGKEMG	1046.51	524.261	92400	0.4	2
5.65	LSSTEIQVA	946.497	947.504	91700	0	1
3.9	VINSSDVQGKY	1208.6	605.31	91500	1.5	2
5.11	LSPSWY	751.354	752.361	89300	-0.3	1
4.27	VYNKFPYTTQ	1259.62	630.818	88700	2.2	2
3.88	LIQVEPK	825.496	826.503	87000	0	1
8.3	IVAGDVTPIEE	1141.59	1142.59	85600	0.4	1
4.63	RVSPQPGVPPEEAGAA	1560.79	781.404	79200	2.6	2
5.19	RAPYDESEVVFH	1447.67	724.845	75800	1.9	2
3.75	VVSPGGNAY	862.418	863.426	75300	0.3	1
7.41	GVADPGEAGIPG	1038.5	1039.51	73900	-0.1	1
3.44	VVPHPPNPG	912.482	457.249	71700	1.4	2
3.86	LTPGTYQ	778.386	779.393	70400	-0.4	1
3.86	KFPYTT	755.385	756.393	70200	0.2	1
4.49	FPYTTQ	755.349	756.357	69800	1.4	1
4.67	IVNADAEARY	1120.55	1121.56	63500	-0.5	1
5.44	GGQIPETY	863.403	864.41	62300	0.2	1
8.74	LLPTDVVLAD	1054.59	1055.6	62200	0.3	1
3.46	KRPDVVSPGGNAY	1358.69	680.355	61400	0.7	2
5.83	LVPVLEQ	796.469	797.478	61300	1.5	1
4.08	LAAPPVA	637.38	638.387	59900	-0.5	1
6.09	VSVVDF	664.343	665.35	59000	-0.9	1
5.41	NLPPDVPVPSVPPITSK	1755.98	878.997	57300	1.2	2
4.49	AEKLPEEPMTGKT	1429.71	715.866	56400	4	2
3.42	AAAKDPSNFDPRH	1424.68	713.348	56300	1.8	2
7.91	IVAGDVTPIE	1012.54	1013.55	56000	2.4	1
5.15	VTGPGGNFGF	951.445	952.454	54800	1.6	1
3.79	NKFPYTTQ	997.487	499.751	54800	0.9	2
4.32	MKTPLTEA	889.458	890.465	54100	-0.6	1
4.32	MKTPITEA	889.458	890.465	54100	-0.6	1
6.05	LVPGFEAPVN	1041.55	1042.56	51900	2.3	1
5.92	TLDEFAAK	893.449	894.458	50800	1.6	1
3.88	IVDPAKVT	841.491	842.499	49600	0.5	1
3.34	EPTKPAVPPNQPKPTT	1700.91	851.464	49000	2	2
3.82	LKETYNSL	966.502	967.509	48400	-0.8	1
4.38	VVSQADTRGEM	1191.56	596.787	47400	3.4	2
3.95	VAPSTGFSQ	892.429	893.448	45700	13.3	1
4.36	MKTPLTE	818.421	819.434	45200	7.4	1
4.36	MKTPITE	818.421	819.434	45200	7.4	1
7.02	GPGVPDSITGF	1045.51	1046.52	45100	0.2	1
3.62	ITAPGKGSNIGTY	1277.66	639.839	44900	0.9	2
6.11	LAGDPSIL	784.433	785.441	44300	0.5	1
3.62	SMVVNDGKIEK	1218.63	610.32	43700	-1.4	2
4.82	LGVPIGPT	752.443	753.449	43300	-1.3	1
4.41	LALGTPGSS	801.423	802.429	43100	-1.4	1
4.8	FNVPPAPVG	896.476	897.484	41900	1.7	1
5.11	FNVPPAP	740.386	741.393	40600	-0.1	1
3.62	VIRPADGNETSGAYK	1576.78	789.4	40400	1.3	2
4.6	MSQFPV	707.331	708.339	40300	1.3	1
5.96	VLQDNFG	791.381	792.386	39600	-3.7	1
5.96	VIQDNFG	791.381	792.386	39600	-3.7	1
6.37	AIPDGWMG	845.374	846.38	38800	-1.3	1
3.81	FATGELR	792.413	793.423	38700	3.5	1
7.02	VSVVDFVAQ	962.507	963.514	38500	-0.1	1
4.97	VVDQAEKGW	1030.51	516.262	38500	1.5	2
5.02	IGTPIIM	743.425	744.432	38100	-1.3	1
5.41	VLWNGPMG	872.421	873.429	38000	0.1	1
3.81	VTKPDVSAPGAQ	1168.61	585.313	37500	3.2	2
5.02	GVPVEEIQKG	1054.57	1055.57	37300	1.2	1
6.26	DVPATPAPA	837.423	838.431	37100	0.1	1
4.82	IIIEVPKA	881.559	882.567	37100	1.2	1
3.97	FGGSTGGL	694.329	695.337	36400	2.1	1
5.78	VTGAEMF	753.337	754.344	35800	0.2	1
7	LDIGPDSVKVF	1188.64	1189.64	35600	-3.7	1
4.3	FDAFTK	727.354	728.363	35500	1.7	1
4.27	VGGPNPF	686.339	687.346	35300	0	1
5.24	AIVNDPAG	755.381	756.388	35200	-1	1
2.68	LKQENQAF	976.498	489.257	35100	2.2	2
4.01	VTFMPKP	818.436	819.442	34600	-2.2	1
3.99	YNKFPYTTQ	1160.55	581.284	34400	2.2	2
3.9	KVPDVVFK	930.554	466.281	34100	-5.9	2
8.77	IVAGDVTPIEEIGVVGVRE	1951.06	976.539	34000	0.9	2
7.88	LGTEMGEL	848.395	849.403	34000	1.4	1
4.23	AVYNKFPYTTQ	1330.66	666.34	33900	6.7	2
5.72	AEDGALQPPFQKP	1396.7	699.358	33900	1.6	2
4.08	LFQKRPDVVSPGGNAY	1746.91	874.463	33300	3.7	2
3.86	VAPSTGF	677.338	678.347	33200	1.9	1
4.14	Q(-17.03)KRPDVVSPGGNAY	1469.73	735.871	33100	1.2	2
3.79	LDASAIQK	844.465	845.469	33100	-4.3	1
3.64	KLPEEPMTGKT	1229.63	615.824	32600	0.9	2
4.39	AEKLPEEPMTGK	1328.66	665.341	32600	2.2	2
6.31	VEAPASLPF	929.486	930.496	32500	2.9	1
9.01	VFTDLPPFDG	1106.53	1107.54	32300	1.5	1
4.63	LGAGTPFQ	789.402	790.41	32200	1.1	1
6.15	DTVELIGIK	986.565	987.57	31800	-2.3	1
3.77	NKFPYTT	869.428	870.435	31600	-0.6	1
9.27	IVAGDVTPIEEIGVVG	1566.85	784.433	31400	1.1	2
5.46	IANLPPDVPVPSVPPITSK	1940.1	971.057	31000	0.9	2
4.1	LTPGGLS	643.354	644.361	30500	-0.1	1
7.26	ITPVEPILQE	1137.63	1138.64	30100	-0.2	1
3.73	LSTLPHPAG	891.481	892.49	29500	1.6	1
4.45	AAHETNSPVILQ	1278.66	640.337	29100	2.7	2
5.71	ALQDDWQQSH	1226.53	614.275	29000	3.9	2
5.98	ITPVEPILQ	1008.59	1009.59	28500	-0.3	1
4.67	YGIPAYN	796.375	797.381	27500	-1.6	1
5.52	AVEVVNPPGN	994.508	995.511	27400	-4.2	1
5.08	YLSPGELDRIKSF	1523.8	762.905	26800	-1.5	2
5.76	SPGNNLPLPF	1054.54	1055.55	26800	-0.2	1
4.1	LAPYTGA	691.354	692.361	26700	-0.4	1
7.54	LGTPIEAVAE	998.528	999.528	26500	-7.8	1
7.68	IDEINRTFE	1135.55	568.785	26300	3.3	2
7.64	GIDEINRTFE	1192.57	597.295	26000	2.1	2
6.13	VFAGDASVL	877.455	878.462	25600	-0.2	1
5.04	SLPGAFTPT	889.455	890.46	25500	-1.9	1
6.13	LDQLPGGY	861.423	862.432	25300	1.8	1
8.2	ALQDDWQQSHLE	1468.66	735.338	24500	2.1	2
3.97	GAGTPFQ	676.318	677.324	24400	-2.3	1
4.71	LTYYTPDYTPK	1360.65	681.336	24300	2	2
8.15	FIEPGDVEFQ	1179.54	1180.55	24000	0.9	1
4.69	VNQPDRVVLIG	1208.69	605.351	23700	-1.1	2
8.25	LVEAADNL	843.434	844.441	23600	0.3	1
4.69	IYVGNL	677.375	678.381	23600	-2	1
4.69	LYVGNL	677.375	678.381	23600	-2	1
4.49	YLSPGELDRIKS	1376.73	689.374	23500	2.5	2
9.7	LTDPDQAVEF	1133.52	1134.53	23500	1.7	1
4.6	VVFVPSN	760.412	761.424	23500	5.8	1
3.73	MQGPNYA	779.327	780.334	22900	-1.1	1
8.08	GTGPMDEYL	981.411	982.421	22700	2.3	1
3.62	ISTGGGASL	761.392	762.4	22700	1.3	1
4.01	VVNPPGNL	808.444	809.449	21900	-3.2	1
4.05	VYNKFPY	929.465	465.741	21600	3.5	2
4.14	VYNKFPYTT	1131.56	566.787	21500	-1	2
4.54	AISEKGGLF	920.497	921.505	21500	1.1	1
3.77	FQKRPDVVSPGGNAY	1633.82	817.919	21100	1	2
7.69	VGEPLLEG	812.428	813.435	21000	0.1	1
7.41	IVAGDVTPIEEIGVVGVR	1822.02	912.02	20900	2.5	2
7.61	LAEDLKEF	963.491	964.5	20500	1.4	1
3.95	ANPIELK	783.449	784.457	20500	0.5	1
4.8	SIYVGNL	764.407	765.409	20200	-6.1	1
7	VGGPGVPDSITGF	1201.6	1202.6	19900	-3.8	1
5.39	LAEDLKEFVRS	1305.69	653.853	19900	-1	2
2.79	LISGAAQ	658.365	659.373	19800	0.6	1
3.44	LAPGNTAPNA	924.466	925.474	19500	0.4	1
3.77	VAQWQQQ	886.43	887.438	19400	1	1
6.24	DVPATPAPAA	908.46	909.467	19200	-0.7	1
5.76	ADVPATPAPA	908.46	909.468	19200	1	1
8.85	MVGDIDMA	850.356	851.368	18700	5.3	1
7.38	ITPVEPILQEGDFR	1612.85	807.433	18500	2.7	2
4.06	VDTIHM	714.337	715.347	18500	4.2	1
5.15	MFDAFTK	858.394	859.404	18300	2.5	1
3.2	LATGKPGTNTGL	1128.61	565.316	17500	2.6	2
8.75	VSPTDTMQDL	1105.5	1106.5	17400	0.5	1
4.04	IGEPIGVK	811.48	812.483	16700	-5.5	1
4.34	LVTPSMG	703.357	704.368	16200	4.7	1
4.34	IVTPSMG	703.357	704.368	16200	4.7	1
2.61	VINSSDVQGK	1045.54	523.78	16000	5.1	2
3.42	LIIGDRQTGKT	1200.68	601.353	15900	7.8	2
4.87	VLPDTVFKA	988.559	989.564	15000	-2.2	1
5.81	VVVAPSGDSDGWSYRPS	1777.83	889.92	14900	-0.7	2
3.38	AEPTKPAVPPNQPKPTT	1771.95	886.984	14900	4.1	2
4.76	LVPGSGQVIIN	1095.63	1096.64	14000	-0.4	1
5.26	VLWNGPM	815.4	816.408	14000	0.5	1
4.67	LVLDNGTLK	971.565	972.574	13500	1.9	1
7.74	IFPNGEMEY	1098.47	1099.47	13500	-2.6	1
4.5	ISEKGGLF	849.46	850.467	13400	0.3	1
3.77	TQMQGPNY	937.396	938.404	13300	0.5	1
4.61	LVAPIPEGYK	1085.61	1086.62	13200	0.5	1
5.35	APASLPFVT	901.491	902.498	13000	-0.7	1
3.51	FQKRPDVVSPGGN	1399.72	700.868	12900	0.9	2
8.79	IIAEDIEKEALAT	1414.76	708.384	12800	-1.9	2
5.15	IDFWGK	764.386	765.393	12200	0.2	1
5.15	ASAPGGVVLE	898.476	899.484	11800	0.9	1
5.57	IAETMTGA	792.369	793.382	11700	7.7	1
4.43	LSELLGK	758.454	759.46	11600	-0.8	1
3.83	LSKFPQV	817.47	409.741	11400	-2.5	2
3.66	FGTAGNADKIKVQ	1347.71	674.864	11100	-0.2	2
3.36	AAKDPSNFDPRH	1353.64	677.83	11100	2.7	2
5.44	LGPIPLPT	806.49	807.498	10800	0.5	1
9.92	LLSGEDAAE	903.418	904.428	10600	3	1
7.58	AFELPSLPF	1019.53	1020.54	10400	-0.2	1
4.88	ITMGF	567.273	568.279	10400	-1.7	1
9.03	MAVEDVFS	896.395	897.403	10400	0.9	1
9.5	LISDGDVSAA	946.461	947.468	10100	0.3	1
3.64	LTPGTY	650.327	651.332	9950	-5	1
3.25	VIQPRNGSVPT	1166.64	584.33	9820	3.5	2
6.56	VTTPDVSIS	917.471	918.484	9770	6.1	1
3.35	LKQPQNSPLQ	1151.63	576.821	9160	-1.7	2
2.99	IVPGGGTT	700.375	701.383	8910	-0.4	1
3.27	AKTPEPKPEPKPEPKPEP	1995.07	666.031	8880	1.7	3
3.46	VAIENRHYPT	1198.61	600.316	8410	7.1	2
7.85	LAGDPSILDERV	1283.67	642.843	7960	-0.2	2
3.58	ISREQQNPEGGKMY	1635.77	818.891	7720	0.6	2
5.32	IKFPDGKLPEIY	1418.78	710.399	7680	1.6	2
8.1	VFTDVNID	921.444	922.453	7480	1.9	1
1.89	ITVSGGGRT	846.456	424.236	7030	1.8	2
7.25	VAPVVEE	741.391	742.399	6920	0.7	1
4.78	AVETYPHIP	1025.52	1026.53	6370	0.5	1
5.17	LVIDVIDRVPK	1265.77	633.893	6240	0.8	2
2.27	AVPPNQPKPTT	1148.62	575.317	5950	0.9	2
9.93	GVFDPGDLPIAN	1213.6	1214.61	5780	2.3	1
3.71	GEQWGGGKY	980.435	981.442	5540	-0.3	1
5.3	IIVPGGFG	758.433	759.438	5250	-2.8	1
7.6	GTPIEAVAE	885.444	886.46	5180	8.9	1
1.96	IIKEAGNQ	871.476	436.747	4920	3.1	2
2.62	LGTPGSS	617.302	618.309	4100	-0.7	1
5.37	ITPNLPVIVQ	1092.65	1093.66	1820	-2.2	1
6.13	LYIPEPVIS	1029.57	1030.58	506	-2.9	1
4.71	VVSQADTRGEML	1304.64	653.329	0	3.4	2
3.59	IGDNPNPASVK	1110.57	556.29	0	-0.5	2
4.18	LSPGELDRIK	1126.63	564.325	0	1	2
4.01	RPDVVSPGGNAY	1230.6	616.309	0	4.1	2
5.1	IYDPEVVKTG	1119.58	560.799	0	1.5	2
3.85	IAQQYDGQIK	1162.6	582.308	0	3.1	2
4.53	IKFPDGKLPE	1142.63	572.325	0	2.3	2
